# Supplementary material for: Genome-Wide Identification and Expression Analysis of ADK Gene Family Members in Cotton under Abiotic Stress
Source: Int J Mol Sci. 2024 Jul 17;25(14):7821. doi: 10.3390/ijms25147821 (PMC11277214; doi:10.3390/ijms25147821)
Supplement: Supplementary file 1 [file ijms-25-07821-s001.zip]

Archive with 9 entries (9 files):
- Additional file S1.pdf
- Additional file S2.tif
- Additional file S3.xlsx
- Additional file S4.xlsx
- Additional file S5.xlsx
- Additional file S6.xlsx
- Additional file S7.xlsx
- Table S1.xlsx
- Table S2.xlsx
