# Supplementary material for: Genome-Wide Identification and Expression Analysis of ADK Gene Family Members in Cotton under Abiotic Stress
Source: Int J Mol Sci. 2024 Jul 17;25(14):7821. doi: 10.3390/ijms25147821 (PMC11277214; doi:10.3390/ijms25147821)
Supplement: Supplementary file 1 [file ijms-25-07821-s001.zip › Additional file S3.xlsx]

## Sheet: Sheet1
	Seq_1	Seq_2	Ka	Ks	Ka_Ks
G. arboreum
Pair1	Gher_04G010220	Gher_07G006280	0.413913	1.83176	0.225964
Pair2	Gher_04G010220	Gher_07G029070	0.119346	0.430553	0.277192
Pair3	Gher_07G006310	Gher_09G000320	0.0598221	0.508648	0.11761
Pair4	Gher_07G006310	Gher_12G008770	0.0784927	0.663666	0.118271
Pair5	Gher_09G000320	Gher_12G008770	0.0659868	0.528736	0.124801
G. raimondii
Pair1	Gorai.001G060300.1	Gorai.008G205200.1	0.0726273	0.594077	0.122252
Pair2	Gorai.001G269400.1	Gorai.012G088300.1	0.130745	0.375002	0.348652
G. barbadense
Pair1	GB_A01G1766	GB_D01G1942	0.00895399	0.017519	0.511101
Pair2	GB_A05G3640	GB_A07G2649	0.125195	0.431559	0.2901
Pair3	GB_A05G3640	GB_D04G0847	0.020323	0.0526995	0.38564
Pair4	GB_A05G3640	GB_D07G2627	0.127199	0.413097	0.307916
Pair5	GB_A05G4398	GB_D04G0069	0.0294853	0.0787239	0.374541
Pair6	GB_A06G0533	GB_D06G0522	0.00745394	0.0540664	0.137866
Pair7	GB_A07G0578	GB_D07G0587	0.0313443	0.0403798	0.776238
Pair8	GB_A07G0581	GB_A09G2780	0.0540498	0.533003	0.101406
Pair9	GB_A07G0581	GB_A12G2161	0.0745471	0.677998	0.109952
Pair10	GB_A07G0581	GB_D07G0590	0.0133733	0.118204	0.113138
Pair11	GB_A07G0581	GB_D09G2612	0.0598221	0.532241	0.112397
Pair12	GB_A07G0581	GB_D12G2159	0.0745937	0.661589	0.112749
Pair13	GB_A07G2649	GB_D04G0847	0.129691	0.423998	0.305877
Pair14	GB_A07G2649	GB_D07G2627	0.0147244	0.0204007	0.721758
Pair15	GB_A09G2780	GB_D07G0590	0.0645726	0.591738	0.109124
Pair16	GB_A09G2780	GB_D09G2612	0.00535239	0.0487481	0.109797
Pair17	GB_A10G2083	GB_D10G2075	0.00445822	0.0505358	0.0882191
Pair18	GB_A10G2449	GB_D10G2404	0.00594504	0.0314182	0.189223
Pair19	GB_A12G2161	GB_D07G0590	0.0813891	0.618367	0.131619
Pair20	GB_A12G2161	GB_D12G2159	0.0144235	0.0296481	0.48649
Pair21	GB_A12G2282	GB_D12G2284	0.003706	0.0247956	0.149462
Pair22	GB_D04G0847	GB_D07G2627	0.131701	0.405815	0.324535
Pair23	GB_D07G0590	GB_D09G2612	0.0704247	0.617304	0.114084
Pair24	GB_D09G2612	GB_D12G2159	0.0622263	0.536117	0.116068
