# Supplementary material for: Genome-Wide Identification and Expression Analysis of ADK Gene Family Members in Cotton under Abiotic Stress
Source: Int J Mol Sci. 2024 Jul 17;25(14):7821. doi: 10.3390/ijms25147821 (PMC11277214; doi:10.3390/ijms25147821)
Supplement: Supplementary file 1 [file ijms-25-07821-s001.zip › Additional file S4.xlsx]

## Sheet: Sheet1
G. hirsutum	A. thaliana
Gh_A07G2086	AT3G01820
Gh_A07G0465	AT5G50370
Gh_A07G0465	AT5G63400
Gh_A12G1706	AT5G63400
Gh_A12G1706	AT5G50370
Gh_D04G0753	AT3G01820
Gh_D07G2304	AT3G01820
Gh_D07G0529	AT5G50370
Gh_D07G0529	AT5G63400
Gh_D10G2125	AT2G39270
Gh_D12G1868	AT5G50370
Gh_D12G1868	AT5G63400
G. hirsutum	Glycine max
Gh_A05G2963	Glyma.16G059400
Gh_A05G2963	Glyma.19G088000
Gh_A06G0410	Glyma.09G096800
Gh_A06G0410	Glyma.15G203100
Gh_A07G0465	Glyma.05G046100
Gh_A07G2086	Glyma.16G059400
Gh_A07G0465	Glyma.17G128300
Gh_A07G2086	Glyma.19G088000
Gh_A12G1706	Glyma.05G046100
Gh_D04G0753	Glyma.16G059400
Gh_D04G0753	Glyma.19G088000
Gh_D06G0443	Glyma.09G096800
Gh_D06G0443	Glyma.15G203100
Gh_D07G0529	Glyma.05G046100
Gh_D07G2304	Glyma.16G059400
Gh_D07G0529	Glyma.17G128300
Gh_D07G2304	Glyma.19G088000
Gh_D12G1868	Glyma.05G046100
Gh_D12G1868	Glyma.17G128300
G. hirsutum	Populus trichocarpa
Gh_A07G2086	Potri.001G333100
Gh_A07G0465	Potri.012G095300
Gh_A07G0462	Potri.015G093200
Gh_A07G0465	Potri.015G092800
Gh_A12G1706	Potri.012G095300
Gh_A12G1706	Potri.015G092800
Gh_D04G0753	Potri.001G333100
Gh_D07G2304	Potri.001G333100
Gh_D07G0529	Potri.012G095300
Gh_D07G0526	Potri.015G093200
Gh_D07G0529	Potri.015G092800
Gh_D10G2125	Potri.008G046100
Gh_D12G1868	Potri.012G095300
Gh_D12G1868	Potri.015G092800
