# Supplementary material for: Genome-Wide Identification and Expression Analysis of ADK Gene Family Members in Cotton under Abiotic Stress
Source: Int J Mol Sci. 2024 Jul 17;25(14):7821. doi: 10.3390/ijms25147821 (PMC11277214; doi:10.3390/ijms25147821)
Supplement: Supplementary file 1 [file ijms-25-07821-s001.zip › Additional file S5.xlsx]

## Sheet: Sheet1
	ACE	AE-box	Box 4	chs-CMA1a	chs-CMA2a	GA-motif	Gap-box	GATA-motif	G-Box	GT1-motif	I-box	MRE	TCCC-motif	TCT-motif	ABRE	CGTCA-motif	ERE	P-box	TCA-element	TGA-element	TGACG-motif	CAT-box	dOCT	GCN4_motif	O2-site	RY-element	ARE	DRE	LTR	MBS	TC-rich repeats	W box	WUN-motif
GhADK17			6						1						2		4								1				1
GhADK1			4						1						4		4				1			1	1							1
GhADK18		1	3								1	1					1										2	1	1		1		1
GhADK4			2				1					1		1			1										2		1				1
GhADK20			1	2		1				1							3								1		2					1	1
GhADK6			1	1													8							1			5
GhADK14	5		1						3			1					1				1						1
GhADK22										1		1															1
GhADK9												1				1	1	1									1
GhADK25								1		1									3						1						1		1
GhADK11	1	1	1						1							1			2					1			1
GhADK8			4			1			1	2				1	1						1					1
GhADK15			1						4	1			1	1	6	1	1				2				1		1
GhADK3			3						4	1			1		4	1	1				1	1					1					1
GhADK27			3	1	1			1	4	1					3		2													1
GhADK13			2		1				3					1	3		3						1							1			1
GhADK26			1						3					1		1				1				1			1		1
GhADK12									3	1				1										1			2		2		1
GhADK24			2						3				1		1	1	3					2			1				1
GhADK23						1		1	1							2	4		1					1			1	1				1
GhADK10								2						2		2	9															1
GhADK19			2							2						2	5										1				1	1
GhADK5		1	5						2	2					2	2	2															1
GhADK2			8		2		1		1	2					2	2	4												1
GhADK16			7		1		1		1						1		4	1									2		1
GhADK21			1						4	1	3	1		2	2	2		1		1							1			1		2
GhADK7			2					2	3	1		1		2	2	1		1		1				1			1					1
