# Supplementary material for: Genome-Wide Identification and Expression Analysis of ADK Gene Family Members in Cotton under Abiotic Stress
Source: Int J Mol Sci. 2024 Jul 17;25(14):7821. doi: 10.3390/ijms25147821 (PMC11277214; doi:10.3390/ijms25147821)
Supplement: Supplementary file 1 [file ijms-25-07821-s001.zip › Additional file S6.xlsx]

## Sheet: 4°
		TM1_0h	4C°_1h	4C°_3h	4C°_6h	4C°_12h	4C°_24h
GhADK1	Gh_A05G2360	4.10567	1.93837	3.44669	4.35112	2.97977	4.11973
GhADK2	Gh_A05G2963	0.0383244	0.0335487	0.0108547	0.0186824	0.0104982	0.00926148
GhADK3	Gh_A05G3557	0.693271	0.428081	1.01471	0.1482	0.184675	1.25222
GhADK4	Gh_A06G0410	23.6699	5.38209	5.70142	3.75346	3.14728	9.35976
GhADK5	Gh_A07G0462	0.0275665	0	0.0153455	0	0	0
GhADK6	Gh_A07G0465	0	0	0	0	0	0
GhADK7	Gh_A07G2086	0.46773	0.54145	0.643685	0.57425	0.410241	0.402982
GhADK8	Gh_A08G1415	4.83388	5.5117	2.33347	1.82043	2.13433	1.25538
GhADK9	Gh_A09G2184	1.46756	1.13519	1.16309	1.95482	2.2175	1.95312
GhADK10	Gh_A10G1601	2.28415	2.33983	3.23691	5.11785	5.20962	4.32335
GhADK11	Gh_A12G1706	0.376686	0.101671	0	0.0257873	0	0
GhADK12	Gh_A12G1810	2.03019	2.57106	2.53264	2.14905	2.01042	1.56812
GhADK13	Gh_A13G0108	0.0523341	0.409086	0.516312	0.37994	0.582294	0
GhADK14	Gh_D01G1585	1.62691	1.11205	1.61555	1.61281	1.48324	1.75619
GhADK15	Gh_D04G0048	4.36182	4.61143	4.33318	3.78822	3.34007	3.58272
GhADK16	Gh_D04G0753	5.70245	4.92397	7.57152	12.9238	16.336	15.8605
GhADK17	Gh_D05G2627	6.84901	1.93809	5.9329	3.25964	3.78676	9.03673
GhADK18	Gh_D06G0443	4.3067	2.51469	9.0439	5.27504	4.26951	6.24079
GhADK19	Gh_D07G0526	41.1283	28.3057	29.2984	20.5877	18.9494	33.1521
GhADK20	Gh_D07G0529	29.2328	26.1584	31.5724	32.6611	24.8231	18.0967
GhADK21	Gh_D07G2304	15.5742	12.9767	14.4063	8.30744	8.65853	5.82559
GhADK22	Gh_D09G2390	0	0	0	0	0	0
GhADK23	Gh_D10G1856	0	0	0	0	0	0
GhADK24	Gh_D10G2125	0	0	0	0	0	0
GhADK25	Gh_D12G1868	37.785	17.4977	102.701	79.2128	76.249	113.611
GhADK26	Gh_D12G1980	10.2373	8.87146	6.97162	6.8167	6.33841	6.37977
GhADK27	Gh_D13G0125	0.32186	0.165236	0.370914	0.708369	0.528169	0.556244
GhADK28	Gh_A01G2126	18.5351	16.0391	29.5691	21.0298	27.6171	29.0246
GhADK29	Gh_A10G2351	0	0	0	0	0	0
GhADK30	Gh_A12G2555	0.485844	0.0353121	0.183348	0.583452	0.142991	0.0414659

## Sheet: PEG
		ck_1h	PEG_1h	ck_3h	PEG_3h	ck_6h	PEG_6h	ck_12h	PEG_12h	ck_24h	PEG_24h
GhADK1	Gh_A05G2360	3.63917	3.10884	5.55035	4.60451	4.10896	5.92936	5.13551	8.33942	4.83402	1.99702
GhADK2	Gh_A05G2963	0.0752033	0	0.0290028	0.0237602	0.00314978	0.00973363	0.0284195	0.0531374	0.0463415	0.0133396
GhADK3	Gh_A05G3557	0.111188	1.42429	0.366096	0.598488	0.127447	0.267757	0.434348	0.291554	4.03273	0.141954
GhADK4	Gh_A06G0410	6.96581	6.73371	5.01901	10.4726	1.45925	11.3957	1.57642	5.79132	20.4384	8.72839
GhADK5	Gh_A07G0462	0.0305894	0	0	0	0	0	0	0	0	0
GhADK6	Gh_A07G0465	0	0	0	0	0	0	0	0	0	0
GhADK7	Gh_A07G2086	0.440124	0.555223	1.17344	0.617784	0.983457	0.451706	0.767887	1.12809	0.854083	0.485838
GhADK8	Gh_A08G1415	3.86302	2.50998	3.41197	2.2056	2.81926	1.89112	2.86985	2.88642	2.61224	4.48518
GhADK9	Gh_A09G2184	1.32064	1.52535	1.38603	1.34747	1.58905	1.45883	1.18016	1.80141	1.15718	0.950588
GhADK10	Gh_A10G1601	3.27644	2.61535	2.10552	3.41208	4.74998	4.41269	3.97595	4.04312	2.35655	2.1165
GhADK11	Gh_A12G1706	0.0714571	0	0.122212	0.0245471	0.0434762	0	0.0482761	0.163443	0	0
GhADK12	Gh_A12G1810	2.2734	1.61736	2.92149	1.99788	2.58407	2.06416	1.90486	3.34868	4.53924	2.48017
GhADK13	Gh_A13G0108	0	0.464967	0.114065	0.0572767	0.105108	0.05359	0	0.303646	0.18598	0.0588375
GhADK14	Gh_D01G1585	1.48837	1.79343	1.76236	1.77688	1.22423	2.29388	1.20217	2.08671	2.06451	1.24307
GhADK15	Gh_D04G0048	4.47005	3.65309	3.79438	3.28768	3.33844	2.10003	3.24881	2.15307	2.64917	3.07631
GhADK16	Gh_D04G0753	7.16311	8.60298	6.26886	7.16492	7.48155	12.7821	5.58973	5.41201	6.9041	4.71506
GhADK17	Gh_D05G2627	2.567	2.27711	2.52943	1.82376	1.51197	2.77	1.28913	2.52272	4.71417	2.22989
GhADK18	Gh_D06G0443	4.11279	4.93138	4.77636	5.07692	3.42369	4.82646	3.47021	6.93683	7.34154	3.77048
GhADK19	Gh_D07G0526	36.5084	43.0347	45.8592	56.4428	53.8616	62.2966	30.0871	51.0498	39.58	22.7762
GhADK20	Gh_D07G0529	25.661	28.0601	21.0488	25.0309	36.2204	19.635	15.4202	11.9634	13.2622	36.7413
GhADK21	Gh_D07G2304	16.2549	15.1615	10.6387	8.20831	10.5832	6.38403	16.3228	20.1882	19.369	18.6384
GhADK22	Gh_D09G2390	0	0	0	0	0	0	0	0	0	0
GhADK23	Gh_D10G1856	0	0	0	0	0	0	0	0	0	0
GhADK24	Gh_D10G2125	0	0	0	0	0	0	0	0	0	0
GhADK25	Gh_D12G1868	40.9867	32.5712	28.846	31.6462	38.8331	46.5679	23.9371	38.5898	64.9363	29.0978
GhADK26	Gh_D12G1980	8.47653	8.02208	9.76997	8.85429	10.6948	9.37178	6.95988	11.2375	9.94975	11.5287
GhADK27	Gh_D13G0125	0.489832	0.204729	0.126331	0.472412	0.120858	0.195821	0.158369	0.228672	0.613677	0.18141
GhADK28	Gh_A01G2126	17.0295	30.1708	60.6955	37.8526	20.4089	54.4808	59.2196	93.1522	139.673	25.6908
GhADK29	Gh_A10G2351	0	0	0	0	0	0	0	0	0	0
GhADK30	Gh_A12G2555	0.235689	0.139773	0.411582	0.0777026	0.0180048	0.289789	0.181931	1.53944	0.230748	0.312861
