# Supplementary material for: Genome-Wide Identification and Expression Analysis of ADK Gene Family Members in Cotton under Abiotic Stress
Source: Int J Mol Sci. 2024 Jul 17;25(14):7821. doi: 10.3390/ijms25147821 (PMC11277214; doi:10.3390/ijms25147821)
Supplement: Supplementary file 1 [file ijms-25-07821-s001.zip › Additional file S7.xlsx]

## Sheet: Sheet1
Primer	（5' to 3'）
ADK25_TRV2_F1	gtgagtaaggttaccgaattcATGAGATGCTTGAAAGGCAGGG
ADK25_TRV2_R1	cgtgagctcggtaccggatccGAAGCGTTGCAACTATTCCCTT
GhADK20_F	ATGCGCCACCAAACCCGA
GhADK20_R	ACACAAGCAGTACTCATCCTTAATCAT
GhADK28_F	ATGGCGGATTCTGCTGTGG
GhADK28_R	GGCGTTTGTCTGGTTTGGAG
ADK25_F	TGAGTCATTTCACAGACAAACTCAAC
ADK25_R	CGTAACATCTGTAAGAGGCTTTTCG
GhADK21_F	ATACTACGAGTACGAACAAGCTCACC
GhADK21_R	AAGTACCCATTGGACTCCCCTG
GhADK1_F	AAGTTGCGGCTACGCACACA
GhADK1_R	ATTCACCTTCCTTTGCTCACCTA
GhADK4_F	CCAATTATAATGCCTCTGCAACTC
GhADK4_R	CTATGGAGACGAAAAGAGAGAGGAG
GhADK11_F	TGAGTCATTTCACAGACAAACTCAAC
GhADK11_R	CGTAACATCTGAAAGAGGCTTTTCG
GhADK17_F	ATGCTAATAATGGGCAGCACTTC
GhADK17_R	ATAGATTAGGGTTGGGGTTAGGG
