# Supplementary material for: Genome-Wide Identification and Expression Analysis of ADK Gene Family Members in Cotton under Abiotic Stress
Source: Int J Mol Sci. 2024 Jul 17;25(14):7821. doi: 10.3390/ijms25147821 (PMC11277214; doi:10.3390/ijms25147821)
Supplement: Supplementary file 1 [file ijms-25-07821-s001.zip › Table S1.xlsx]

## Sheet: Sheet1
	Table S1 The information of ADK gene family in G. hirsutum.
	Gene ID	Gene name	Chr	Start	End	PI	MW (kDa)	AA
1	GhADK1	Gh_A05G2360	A05	28948631	28953225	7.14	32528.1	296
2	GhADK2	Gh_A05G2963	A05	73057726	73059034	6.15	29724	265
3	GhADK3	Gh_A05G3557	A05	91270041	91271305	6.37	25040.8	222
4	GhADK4	Gh_A06G0410	A06	6886337	6900641	8.56	65724.3	590
5	GhADK5	Gh_A07G0462	A07	5972595	5974906	7.11	30968.4	273
6	GhADK6	Gh_A07G0465	A07	5995641	5998894	6.97	26899.2	245
7	GhADK7	Gh_A07G2086	A07	77433461	77435110	6.15	30273.4	272
8	GhADK8	Gh_A08G1415	A08	89538235	89540746	8.5	24830.9	230
9	GhADK9	Gh_A09G2184	A09	74822698	74825672	7.64	26854.2	244
10	GhADK10	Gh_A10G1601	A10	86412249	86415506	6.37	32856.6	303
11	GhADK11	Gh_A12G1706	A12	78779245	78781576	7.69	26804	244
12	GhADK12	Gh_A12G1810	A12	80690562	80693656	8.49	26316.3	236
13	GhADK13	Gh_A13G0108	A13	1268419	1270512	7.03	26556.5	237
14	GhADK14	Gh_D01G1585	D01	49745145	49746750	6.91	26725.9	245
15	GhADK15	Gh_D04G0048	D04	774522	775676	7.6	24074.7	214
16	GhADK16	Gh_D04G0753	D04	15612652	15613961	6.15	29856.1	267
17	GhADK17	Gh_D05G2627	D05	27184500	27189101	8.41	32934.7	299
18	GhADK18	Gh_D06G0443	D06	6370844	6380120	8.94	66355	594
19	GhADK19	Gh_D07G0526	D07	5948360	5959238	9.08	33159.9	290
20	GhADK20	Gh_D07G0529	D07	5978760	5982018	6.55	26957.3	245
21	GhADK21	Gh_D07G2304	D07	54335943	54337596	6.51	30197.4	272
22	GhADK22	Gh_D09G2390	D09	50793345	50796339	8.22	26720	244
23	GhADK23	Gh_D10G1856	D10	51921697	51924967	6.24	32658.5	301
24	GhADK24	Gh_D10G2125	D10	58219589	58223112	8.37	32771.6	301
25	GhADK25	Gh_D12G1868	D12	51286089	51288425	8.26	26892.2	245
26	GhADK26	Gh_D12G1980	D12	52858886	52864409	8.52	83784.7	746
27	GhADK27	Gh_D13G0125	D13	1246139	1248231	8.4	26423.5	237
28	GhADK28	Gh_A01G2126	scaffold147_A01	199905	201512	6.96	26852	245
29	GhADK29	Gh_A10G2351	scaffold2716_A10	5914	9425	8.37	32710.5	301
30	GhADK30	Gh_A12G2555	scaffold3185_A12	1180857	1186323	9.68	34073.5	317
