# Supplementary material for: Genome-Wide Identification and Expression Analysis of ADK Gene Family Members in Cotton under Abiotic Stress
Source: Int J Mol Sci. 2024 Jul 17;25(14):7821. doi: 10.3390/ijms25147821 (PMC11277214; doi:10.3390/ijms25147821)
Supplement: Supplementary file 1 [file ijms-25-07821-s001.zip › Table S2.xlsx]

## Sheet: Sheet1
Divergence between paralogous ADK gene pairs in upland cotton.
	Seq_1	Seq_2	Ka	Ks	Ka_Ks
Pair1	Gh_A07G0465	Gh_D07G0529	0.00532547	0.10078	0.0528423
Pair2	Gh_A09G2184	Gh_D07G0529	0.0598037	0.569921	0.104933
Pair3	Gh_D07G0529	Gh_D09G2390	0.0617506	0.581778	0.106141
Pair4	Gh_A12G1706	Gh_D07G0529	0.0725142	0.598527	0.121154
Pair5	Gh_D07G0529	Gh_D12G1868	0.0706001	0.583854	0.120921
Pair6	Gh_A07G0465	Gh_A09G2184	0.0578808	0.52109	0.111076
Pair7	Gh_A07G0465	Gh_D09G2390	0.0598221	0.532241	0.112397
Pair8	Gh_A07G0465	Gh_A12G1706	0.0744773	0.666808	0.111692
Pair9	Gh_A09G2184	Gh_D09G2390	0.00535239	0.0487481	0.109797
Pair10	Gh_A09G2184	Gh_A12G1706	0.0640463	0.540736	0.118443
Pair11	Gh_A09G2184	Gh_D12G1868	0.0621493	0.527235	0.117878
Pair12	Gh_A01G2126	Gh_D01G1585	0.00715462	0.0234509	0.30509
Pair13	Gh_A12G1706	Gh_D12G1868	0.0125827	0.0177523	0.708791
Pair14	Gh_A13G0108	Gh_D13G0125	0.0258328	0.0126319	2.04505
Pair15	Gh_A05G3557	Gh_D04G0048	0.0448283	0.0796705	0.562672
Pair16	Gh_A06G0410	Gh_D06G0443	0.00820037	0.0566889	0.144656
Pair17	Gh_A05G2360	Gh_D05G2627	0.0150948	0.0569443	0.265081
Pair18	Gh_A10G1601	Gh_D10G1856	0.00444281	0.0456588	0.0973046
Pair19	Gh_A07G2086	Gh_D04G0753	0.121858	0.42302	0.288068
Pair20	Gh_A05G2963	Gh_D04G0753	0.0151947	0.0636424	0.238751
Pair21	Gh_D04G0753	Gh_D07G2304	0.126755	0.410025	0.30914
Pair22	Gh_A05G2963	Gh_A07G2086	0.123254	0.449704	0.274077
Pair23	Gh_A07G2086	Gh_D07G2304	0.00978541	0.0255779	0.382572
Pair24	Gh_A05G2963	Gh_D07G2304	0.128174	0.436185	0.293852
